# Supplementary material for: Investigating Foot Morphology in Rock Climbing Mammals: Inspiration for Biomimetic Climbing Shoes
Source: Biomimetics (Basel). 2022 Dec 24;8(1):8. doi: 10.3390/biomimetics8010008 (PMC9844278; doi:10.3390/biomimetics8010008)
Supplement: Supplementary file 1 [file biomimetics-08-00008-s001.zip]

Archive with 2 entries (2 files):
- SupplementaryData.pdf
- SupplementaryMethods.pdf
